# Supplementary material for: β-glucans from Euglena gracilis or Saccharomyces cerevisiae effects on immunity and inflammatory parameters in dogs
Source: PLoS One. 2024 May 31;19(5):e0304833. doi: 10.1371/journal.pone.0304833 (PMC11142716; doi:10.1371/journal.pone.0304833)
Supplement: S1 Table — (XLSX) [file pone.0304833.s001.xlsx]

## Sheet: Phagocytic Index
				Monocytes (%)		Neutrophils (%)
Treatment	Block	Repetition	Animal	Day 0	Day 30	Day 0	Day 30
CON	1	1	1	94.9	88.1	99.7	95.3
CON	1	2	2	94.2	87.4	99	87.3
CON	1	3	3	84	89.5	99.8	93.3
CON	1	4	4	86.8	89.8	99.7	88.9
CON	2	1	5	81.8	82	93.2	65.4
CON	2	2	6	87.4	90.8	97	54.2
CON	2	3	7	86.9	84.2	94.7	67.4
CON	2	4	8	86	74.5	94.5	63.6
B-Y15	1	1	1	91.9	83.3	99.1	99
B-Y15	1	2	2	96.8	89.3	97.7	96.9
B-Y15	1	3	3	93.8	92.9	99.7	98.7
B-Y15	1	4	4	95.2	89.4	98.7	98
B-Y15	2	1	5	86.4	83	83.3	91.1
B-Y15	2	2	6	76.4	78.6	81.1	87.5
B-Y15	2	3	7	77.5	89.2	84.2	96.7
B-Y15	2	4	8	69.7	77.4	65.5	96
B-S15	1	1	1	93.8	90.6	99.4	98.2
B-S15	1	2	2	88.1	88.8	99.4	97.7
B-S15	1	3	3	90.6	94.6	99.2	98.6
B-S15	1	4	4	85.8	89.4	98.6	97.8
B-S15	2	1	5	81.7	91.2	82.1	97.9
B-S15	2	2	6	80.1	80.1	74.3	93.3
B-S15	2	3	7	84.6	88	67	93.7
B-S15	2	4	8	82.3	84.6	77.9	93
B-S30	1	1	1	92.4	89.2	97.4	97.4
B-S30	1	2	2	89.5	85.4	98.7	96.3
B-S30	1	3	3	89.7	88.3	97.6	93
B-S30	1	4	4	96.6	89.8	99.3	98.7
B-S30	2	1	5	86	84.4	77.7	92.2
B-S30	2	2	6	84.3	77.5	67.8	91.5
B-S30	2	3	7	80.4	83.7	69.4	95.3

## Sheet: Serum Cytokines
				IL-2 (pg/mL)		IL-6 (pg/mL)		IL-10 (pg/mL)		TNF-α (pg/mL)
Treatment	Block	Repetition	Animal	Day 0	Day 30	Day 0	Day 30	Day 0	Day 30	Day 0	Day 30
CON	1	1	1	47.75	76.88	40.65	61.92	27.3	33.41	1.01	3.38
CON	1	2	2	13.58	9.81	23.5	17.73	15.65	10.31	0.12	0.1
CON	1	3	3	42.62	13.58	35.12	13.17	106.36	49.87	33.41	8.89
CON	1	4	4	23.5	9.81	22.38	13.17	60.59	22.38	0.43	0.1
CON	2	1	5	2.21	2.21	4.35	4.35	10.31	3.94	0.03	0.01
CON	2	2	6	407.52	671.05	264.12	328.07	157.03	144	163.98	321.03
CON	2	3	7	2.21	1.43	3.77	2.74	10.31	15.65	0.02	0.01
CON	2	4	8	1.79	0.85	3.24	1.49	22.38	1.94	0.01	0
B-Y15	1	1	1	1.79	1.43	4.35	4.35	4.86	33.41	0.01	0.01
B-Y15	1	2	2	160.47	258.45	132.06	199.27	186.73	182.73	66.07	115.98
B-Y15	1	3	3	5.17	3.8	7.8	4.96	2.49	1.49	0.01	0.01
B-Y15	1	4	4	82.04	150.38	56.79	101.86	27.3	12.48	5.96	33.41
B-Y15	2	1	5	2071	1013	1314	564.18	150.38	97.54	0.03	552.08
B-Y15	2	2	6	178.82	115.98	104.08	55.57	12.48	3.15	44.64	7.96
B-Y15	2	3	7	1154	8283	815.6	4615	3.94	199.27	464.15	2928
B-Y15	2	4	8	474.32	407.52	642.57	444.45	18.54	0.82	495.35	365.64
B-S15	1	1	1	425.58	908.94	528.65	1058	27.3	10.31	416.45	851.73
B-S15	1	2	2	144	137.9	76.88	75.24	72.05	85.67	63.28	58.03
B-S15	1	3	3	82.04	97.54	12.2	13.17	30.21	42.62	0.05	0.05
B-S15	1	4	4	2.68	2.68	7.8	7.8	7.2	3.15	0.03	0.03
B-S15	2	1	5	45.66	67.52	40.65	58.03	27.3	5.95	2.39	1.4
B-S15	2	2	6	3.8	3.21	7.03	6.3	15.65	15.65	0.05	0.03
B-S15	2	3	7	85.67	52.07	67.52	44.64	2.49	1.49	36.89	4.67
B-S15	2	4	8	63.28	1.11	53.21	1.86	22.38	1.49	3.06	0
B-S30	1	1	1	5.96	6.81	4.96	8.6	226.94	252.91	0.02	0.07
B-S30	1	2	2	1.79	1.11	8.6	2.74	8.65	22.38	0.01	0.01
B-S30	1	3	3	2.68	2.21	5.61	3.77	18.54	12.48	0.05	0.02
B-S30	1	4	4	106.36	129.23	64.66	82.04	12.48	18.54	14.52	20.33
B-S30	2	1	5	464.15	113.5	38.74	22.38	49.87	101.86	365.64	50.96
B-S30	2	2	6	815.6	137.9	1058	192.9	12.48	3.94	642.57	93.41
B-S30	2	3	7	5.96	16.98	13.17	24.7	7.2	3.15	0.06	0.48
B-S30	2	4	8	4.45	2.21	6.3	5.61	8.65	3.15	0.01	0

## Sheet: Fecal Cytokines
				IL-2 (pg/g)		IL-6 (pg/g)		IL-10 (pg/g)		TNF-α (pg/g)
Treatment	Block	Repetition	Animal	Day 0	Day 30	Day 0	Day 30	Day 0	Day 30	Day 0	Day 30
CON	1	1	1	56.4869	68.2328	20.3086	19.7572	78.1482	119.757	12.9358	14.2248
CON	1	2	2	71.9535	59.5969	24.7435	18.2709	126.288	109.23	15.0005	12.7896
CON	1	3	3	61.2525	58.1725	16.436	15.6095	114.723	106.619	12.0801	12.4839
CON	1	4	4	71.6175	72.4941	20.7373	23.8755	146.27	144.903	14.1231	13.6917
CON	2	1	5	75.1442	68.4563	24.7483	16.4854	126.312	117.583	16.5966	13.1845
CON	2	2	6	57.2063	57.2173	13.1005	13.103	90.1119	111.907	13.1005	12.0417
CON	2	3	7	66.6636	60.1807	23.4271	16.1484	119.569	78.0219	14.2024	11.8688
CON	2	4	8	81.4896	55.6808	37.7533	12.7512	92.7804	93.5962	18.4533	11.7183
B-Y15	1	1	1	67.9483	58.4789	24.4001	23.3989	93.9963	88.2081	14.7923	12.5497
B-Y15	1	2	2	52.8533	52.4889	12.9161	12.8271	86.9412	114.395	11.2231	11.788
B-Y15	1	3	3	54.1724	69.2157	13.2384	20.9286	51.8717	160.97	11.5032	14.2535
B-Y15	1	4	4	69.9039	71.2227	24.5658	22.7317	117.503	139.292	15.8048	14.8481
B-Y15	2	1	5	59.9299	53.7012	20.1913	13.1233	76.0299	61.1519	11.8193	11.4032
B-Y15	2	2	6	113.151	55.6912	53.0537	12.7536	113.151	141.228	45.561	10.3494
B-Y15	2	3	7	54.0368	58.5621	19.4277	16.7687	55.2123	81.0192	11.3723	13.411
B-Y15	2	4	8	82.6053	64.526	32.2148	16.2271	111.831	110.837	17.8768	12.9778
B-S15	1	1	1	75.7287	59.1789	23.8845	19.9383	84.3788	101.646	14.4798	12.6999
B-S15	1	2	2	72.0662	65.8787	35.2354	33.6354	85.6807	99.374	18.1462	16.2104
B-S15	1	3	3	48.6677	44.7361	12.9692	10.6619	54.2355	53.2331	9.77939	9.80937
B-S15	1	4	4	90.6014	83.605	50.5044	20.8061	117.468	91.1584	24.5587	13.2527
B-S15	2	1	5	45.2125	60.4798	13.1474	16.2286	61.2644	101.653	9.91383	12.9791
B-S15	2	2	6	66.1183	61.0864	24.7944	23.9206	75.284	71.0817	14.2186	13.7175
B-S15	2	3	7	72.9066	61.9222	24.0114	15.5723	133.637	132.062	14.5567	12.4541
B-S15	2	4	8	67.2727	73.6469	19.4792	24.2552	108.287	108.727	12.4075	13.9094
B-S30	1	1	1	61.4309	57.2007	27.8808	20.5653	79.6428	92.071	14.0957	11.3823
B-S30	1	2	2	66.6068	70.4675	12.8283	23.2081	122.076	95.3987	11.1468	14.0697
B-S30	1	3	3	82.4159	61.2644	39.6945	20.6409	108.019	112.286	18.9345	13.1474
B-S30	1	4	4	57.7635	53.6649	20.7676	13.1144	62.9846	21.6127	13.2281	9.88894
B-S30	2	1	5	53.6545	68.6095	13.1119	13.214	72.6465	123.061	9.88703	11.4819
B-S30	2	2	6	80.2304	57.8085	33.7142	13.2384	134.857	67.2646	19.0391	11.5032
B-S30	2	3	7	75.6502	59.2509	31.4832	14.6536	141.708	91.3296	17.4708	12.7154
B-S30	2	4	8	71.9113	76.5319	28.0496	24.6663	131.8	131.466	14.9917	14.1452

## Sheet: Calprotectin
				µg/g
Treatment	Block	Repetition	Animal	Day 0	Day 30
CON	1	1	1	0.00508668	0.00478176
CON	1	2	2	0.00447572	0.00378602
CON	1	3	3	0.00358145	0.00359441
CON	1	4	4	0.00428947	0.00363979
CON	2	1	5	0.00403675	0.00449515
CON	2	2	6	0.00382983	0.00347356
CON	2	3	7	0.00505181	0.00893961
CON	2	4	8	0.00356701	0.00524883
B-Y15	1	1	1	0.00606148	0.00356714
B-Y15	1	2	2	0.0036713	0.00354208
B-Y15	1	3	3	0.00451355	0.00449593
B-Y15	1	4	4	0.00585039	0.00437222
B-Y15	2	1	5	0.00867506	0.00789525
B-Y15	2	2	6	0.00371707	0.00440458
B-Y15	2	3	7	0.00481137	0.00873988
B-Y15	2	4	8	0.00341336	0.00415711
B-S15	1	1	1	0.00448071	0.00546152
B-S15	1	2	2	0.00487423	0.00539101
B-S15	1	3	3	0.0049279	0.00565188
B-S15	1	4	4	0.0129971	0.0208842
B-S15	2	1	5	0.0045987	0.00534264
B-S15	2	2	6	0.00540541	0.00765234
B-S15	2	3	7	0.00370792	0.00409024
B-S15	2	4	8	0.00328917	0.0035444
B-S30	1	1	1	0.00432968	0.00356902
B-S30	1	2	2	0.00369356	0.00552704
B-S30	1	3	3	0.00531806	0.0109401
B-S30	1	4	4	0.00832846	0.00632545
B-S30	2	1	5	0.0060056	0.00355162
B-S30	2	2	6	0.0040738	0.0090076
B-S30	2	3	7	0.00359028	0.00376404
B-S30	2	4	8	0.00366247	0.00386751

## Sheet: C-Reactive Protein
				mg/L
Treatment	Block	Repetition	Animal	Day 0	Day 30
CON	1	1	1	444.05	556.77
CON	1	2	2	252.61	504.38
CON	1	3	3	382.12	723.42
CON	1	4	4	841.66	541.51
CON	2	1	5	1150.47	1052.55
CON	2	2	6	970.68	1082.87
CON	2	3	7	887.01	768.07
CON	2	4	8	1150.47	1180.26
B-Y15	1	1	1	482.37	729.05
B-Y15	1	2	2	553.73	333.02
B-Y15	1	3	3	773.59	604.84
B-Y15	1	4	4	421.38	418.13
B-Y15	2	1	5	1070.26	955.15
B-Y15	2	2	6	1097.97	1165.38
B-Y15	2	3	7	1097.97	1052.55
B-Y15	2	4	8	1339.57	1140.5
B-S15	1	1	1	395.25	740.26
B-S15	1	2	2	339.52	526.13
B-S15	1	3	3	697.92	1092.94
B-S15	1	4	4	768.07	844.35
B-S15	2	1	5	1133.02	1118.02
B-S15	2	2	6	1160.41	1239.47
B-S15	2	3	7	1138.01	1009.26
B-S15	2	4	8	1024.59	1118.02
B-S30	1	1	1	709.29	562.84
B-S30	1	2	2	240.9	444.05
B-S30	1	3	3	598.89	1042.4
B-S30	1	4	4	532.29	1001.57
B-S30	2	1	5	1411.93	1140.5
B-S30	2	2	6	1108	1395.12
B-S30	2	3	7	999.01	1172.82
B-S30	2	4	8	1128.02	1044.94

## Sheet: NO Production
				Monocytes (µM of NO/3x10^5 cells)				Neutrophils (µM of NO/3x10^5 cells)
				Only cells		Lipopolysaccharide		Only cells		Lipopolysaccharide
Treatment	Block	Repetition	Animal	Day 0	Day 30	Day 0	Day 30	Day 0	Day 30	Day 0	Day 30
CON	1	1	1	40.7525	10.2798	42.7057	9.67505	9.50884	4.3978	6.50353	4.45373
CON	1	2	2	13.9118	5.72251	17.9262	5.60855	11.6416	4.76905	16.2973	3.35139
CON	1	3	3	11.0188	16.5921	9.6084	17.4516	2.71124	3.38509	2.11434	4.6667
CON	1	4	4	23.3507	3.4794	33.9272	4.61865	4.04014	0.885632	4.00713	1.63504
CON	2	1	5	18.7854	8.39261	19.2261	9.92792	6.48453	3.81875	7.21644	3.32023
CON	2	2	6	16.074	8.44216	16.5112	6.89715	10.3203	0.527704	11.8135	0.061652
CON	2	3	7	15.9282	3.95994	15.9171	4.17626	5.67846	3.31177	6.01175	3.6002
CON	2	4	8	23.1953	4.20142	34.0885	4.87553	6.12126	3.10346	7.55919	3.03537
B-Y15	1	1	1	28.8696	12.248	31.1871	13.6091	12.8719	3.35918	12.3389	2.79835
B-Y15	1	2	2	5.41973	11.6341	5.35582	11.1073	4.54114	2.086	3.06197	1.41254
B-Y15	1	3	3	25.607	6.95066	34.3972	5.74675	8.31909	0	6.86114	0.033955
B-Y15	1	4	4	13.3933	8.20245	16.753	9.47584	11.2996	1.6907	14.7622	0.665183
B-Y15	2	1	5	16.0141	14.5772	22.0875	15.4429	3.03592	2.72119	4.76785	2.51517
B-Y15	2	2	6	12.2366	18.3344	10.2555	16.639	5.37222	5.98327	4.38865	7.08642
B-Y15	2	3	7	4.18416	11.4466	3.28944	11.2886	5.2731	4.3369	3.52598	2.8917
B-Y15	2	4	8	18.4318	11.7454	27.2852	12.3763	6.63073	2.99588	8.79033	1.26532
B-S15	1	1	1	19.6438	8.00076	18.8051	7.25485	4.31771	3.39391	3.80492	2.41002
B-S15	1	2	2	28.2587	10.5345	33.5097	10.094	3.64768	4.68265	3.88355	4.33568
B-S15	1	3	3	8.48426	45.4222	8.05638	48.9778	2.76909	12.3906	3.49117	9.63792
B-S15	1	4	4	9.31761	67.0959	10.2892	97.3046	3.77618	1.57867	4.39247	-0.89802
B-S15	2	1	5	22.2621	64.9087	27.3331	92.0927	6.22322	7.26986	6.5728	8.84962
B-S15	2	2	6	17.5976	15.8652	14.0667	13.381	4.57022	5.43335	2.98134	3.20641
B-S15	2	3	7	9.01246	110.751	11.566	137.732	1.53306	6.76353	2.98316	3.2597
B-S15	2	4	8	15.6356	54.0324	18.4938	55.0782	3.28855	22.6779	4.39377	29.9112
B-S30	1	1	1	28.0929	10.9445	36.2869	10.5305	2.68267	1.84045	1.81456	2.41995
B-S30	1	2	2	8.79804	59.7842	9.58249	79.8283	2.24688	12.5743	3.48473	8.73376
B-S30	1	3	3	31.185	18.4369	41.3315	15.4334	4.99997	2.37532	5.1662	1.85487
B-S30	1	4	4	22.4189	92.5271	24.3472	103.533	4.81283	8.97486	6.03779	10.9439
B-S30	2	1	5	18.9067	17.0468	19.4583	16.1104	1.48006	2.74281	1.05795	3.57895
B-S30	2	2	6	16.2456	103.848	20.371	129.45	5.96427	3.19894	7.80279	6.32374
B-S30	2	3	7	16.8406	17.4656	12.8832	17.1672	3.99362	2.72229	3.49493	2.66157
B-S30	2	4	8	17.7224	16.2442	18.3946	17.5628	1.703	2.52757	2.65878	2.57448

## Sheet: H2O2 Production
				Monocytes (µM of H2O2/3x10^5 cells)				Neutrophils (µM of H2O2/3x10^5 cells)
				Phorbol myristate acetate		Phorbol myristate acetate + Lipopolysaccharide		Phorbol myristate acetate		Phorbol myristate acetate + Lipopolysaccharide
Treatment	Block	Repetition	Animal	Day 0	Day 30	Day 0	Day 30	Day 0	Day 30	Day 0	Day 30
CON	1	1	1	2.30762	3.34215	2.21835	4.79262	3.12421	7.63599	2.93093	7.32406
CON	1	2	2	0	3.52691	5.04342	4.86821	0.270458	4.99058	5.12539	6.36428
CON	1	3	3	0.350887	2.01773	0.243723	2.65095	4.00283	5.81528	3.33011	4.18253
CON	1	4	4	1.75882	4.37872	0.905144	3.94081	2.64418	6.81417	3.20691	7.56851
CON	2	1	5	0.336233	4.58867	3.07211	5.23533	0	1.7393	5.89483	5.06771
CON	2	2	6	2.33229	2.42915	2.77783	2.03324	5.2986	3.12414	4.52225	4.89539
CON	2	3	7	2.8983	3.59056	2.19249	2.28784	1.4978	3.01148	1.94022	3.72939
CON	2	4	8	3.1521	4.24106	2.1497	3.21252	1.38735	4.58631	1.05449	3.79169
B-Y15	1	1	1	0	4.10278	2.29953	6.00915	0	6.31329	2.41715	6.64107
B-Y15	1	2	2	1.87415	3.28416	1.91816	2.68199	3.5818	4.19375	2.15856	2.46481
B-Y15	1	3	3	0.655368	3.5749	0.550122	3.09843	3.557	2.78993	3.53098	3.25782
B-Y15	1	4	4	0	3.37694	1.18288	4.58267	0	4.4507	3.47292	5.24852
B-Y15	2	1	5	1.72735	2.86949	1.63181	3.06096	1.83183	6.00518	1.15545	3.47819
B-Y15	2	2	6	0.905424	2.38116	1.33928	2.99993	6.15374	6.69195	3.54295	3.87102
B-Y15	2	3	7	1.57226	5.17446	1.56275	2.55132	4.98309	4.58259	4.19087	3.09536
B-Y15	2	4	8	1.54638	2.71239	0.97302	3.51918	1.81543	2.03379	1.58694	3.11285
B-S15	1	1	1	6.63178	1.6744	5.54755	1.68748	2.12786	2.899	2.44816	2.24403
B-S15	1	2	2	7.89109	1.51329	6.99064	1.54573	2.68457	3.3409	2.38168	2.7406
B-S15	1	3	3	1.20511	2.31811	1.52713	2.09688	2.32444	7.1343	1.74903	6.85937
B-S15	1	4	4	2.04835	1.82354	1.61176	1.72276	3.54194	5.35545	2.41821	3.58346
B-S15	2	1	5	2.96122	1.566	2.55752	1.09051	3.47271	4.81637	1.04828	3.54032
B-S15	2	2	6	3.98689	1.20719	2.81867	0.819501	2.88659	2.00568	2.83904	2.78558
B-S15	2	3	7	1.39046	1.95597	1.01644	2.29587	0.21487	6.1054	0.509079	5.31549
B-S15	2	4	8	1.06632	2.28883	1.50573	1.25473	1.89543	8.18901	1.2557	6.76224
B-S30	1	1	1	3.88728	1.57278	3.74781	1.3004	3.01428	3.55755	2.46548	2.83556
B-S30	1	2	2	2.23186	1.56952	1.89218	1.89857	1.97291	5.75266	1.69095	4.49306
B-S30	1	3	3	1.8627	1.28328	1.99752	1.46596	2.70304	2.40768	2.38445	2.15652
B-S30	1	4	4	2.09727	2.62957	1.38049	2.67292	1.87958	4.77784	1.27413	5.75144
B-S30	2	1	5	7.15067	2.10878	9.10828	3.0522	3.31699	5.41351	2.51717	3.58778
B-S30	2	2	6	2.00472	2.92069	2.50929	3.33652	3.70342	5.12453	3.50265	4.85605
B-S30	2	3	7	3.22017	2.59089	3.09704	2.49118	1.88776	3.65178	1.68724	2.17783
B-S30	2	4	8	6.71395	1.79885	7.76147	1.51393	2.9808	5.03056	2.78233	3.91269

## Sheet: Immunoglobulin A
				mg/g of dry matter
Treatment	Block	Repetition	Animal	Day 0 (mg/g)	Day 30 (mg/g)
CON	1	1	1	0	2.93
CON	1	2	2	21.1	10.96
CON	1	3	3	3.8	5.04
CON	1	4	4	7.86	23.09
CON	2	1	5	1.74	10.84
CON	2	2	6	0	1.64
CON	2	3	7	0	0.76
CON	2	4	8	23.6	22.77
B-Y15	1	1	1	7.7	0.83
B-Y15	1	2	2	1.53	1.42
B-Y15	1	3	3	6.57	8.13
B-Y15	1	4	4	10.32	13.93
B-Y15	2	1	5	0	0
B-Y15	2	2	6	26.68	24.89
B-Y15	2	3	7	20.95	0
B-Y15	2	4	8	21.46	48.32
B-S15	1	1	1	27.18	6.1
B-S15	1	2	2	12.84	2.66
B-S15	1	3	3	1.71	3.83
B-S15	1	4	4	7.56	32.52
B-S15	2	1	5	0	4.89
B-S15	2	2	6	1.19	5.55
B-S15	2	3	7	18.43	18.31
B-S15	2	4	8	19.7	40.52
B-S30	1	1	1	0	9.67
B-S30	1	2	2	12.87	11.33
B-S30	1	3	3	16.96	10.96
B-S30	1	4	4	9.48	1.29
B-S30	2	1	5	16.85	35.58
B-S30	2	2	6	30.04	0
B-S30	2	3	7	13.92	18.28
B-S30	2	4	8	47.77	19.63

## Sheet: Immunoglobulin G
				μg/mL
Treatment	Block	Repetition	Animal	Day 0	Day 30
CON	1	1	1	27.09	22.26
CON	1	2	2	46.53	24.55
CON	1	3	3	43.58	5.69
CON	1	4	4	60.73	9.4
CON	2	1	5	18.4	13.06
CON	2	2	6	19.64	6.38
CON	2	3	7	15.69	4.96
CON	2	4	8	9.12	20.96
B-Y15	1	1	1	56.98	7.79
B-Y15	1	2	2	39.01	51.58
B-Y15	1	3	3	60.34	4.64
B-Y15	1	4	4	169.57	39.01
B-Y15	2	1	5	29.75	15.61
B-Y15	2	2	6	78.37	25.93
B-Y15	2	3	7	35.6	23.12
B-Y15	2	4	8	23.25	15.18
B-S15	1	1	1	91.98	57.71
B-S15	1	2	2	55.91	10.39
B-S15	1	3	3	25.79	4.7
B-S15	1	4	4	33.08	4.7
B-S15	2	1	5	13.97	9.51
B-S15	2	2	6	26.94	14.61
B-S15	2	3	7	44.1	10.03
B-S15	2	4	8	89.26	36.21
B-S30	1	1	1	17.13	1.69
B-S30	1	2	2	86.66	28.78
B-S30	1	3	3	20.51	4.19
B-S30	1	4	4	99.31	16.67
B-S30	2	1	5	7.56	0.127
B-S30	2	2	6	25.93	3.28
B-S30	2	3	7	48.53	19.96
B-S30	2	4	8	31.11	23.76
